# Supplementary material for: Control of Dental Plaque and Gingival Inflammation by Natural Ingredients-Based Mouthwash
Source: Dent J (Basel). 2025 Dec 19;14(1):2. doi: 10.3390/dj14010002 (PMC12839718; doi:10.3390/dj14010002)
Supplement: Supplementary file 1 [file dentistry-14-00002-s001.zip]

Archive with 1 entries (1 files):
- dentistry-3922769-supplementary.pdf
